# Supplementary material for: Tracking Arachis hypogaea Allergen in Pre-Packaged Foodstuff: A Nanodiamond-Based Electrochemical Biosensing Approach
Source: Biosensors (Basel). 2022 Jun 18;12(6):429. doi: 10.3390/bios12060429 (PMC9221418; doi:10.3390/bios12060429)
Supplement: Supplementary file 1 [file biosensors-12-00429-s001.zip]

Archive with 1 entries (1 files):
- biosensors-1754856-supplementary.pdf
